# Supplementary material for: Investigating Germ Cell Transition Genes in Breast Cancer: Exploring the Genesis of Cancer Testis-Associated Markers
Source: Int J Mol Sci. 2025 Sep 15;26(18):8958. doi: 10.3390/ijms26188958 (PMC12470240; doi:10.3390/ijms26188958)
Supplement: Supplementary file 1 [file ijms-26-08958-s001.zip]

Archive with 1 entries (1 files):
- ijms-3810141-supplementary.xlsx
