# Supplementary material for: Investigating Germ Cell Transition Genes in Breast Cancer: Exploring the Genesis of Cancer Testis-Associated Markers
Source: Int J Mol Sci. 2025 Sep 15;26(18):8958. doi: 10.3390/ijms26188958 (PMC12470240; doi:10.3390/ijms26188958)
Supplement: Supplementary file 1 [file ijms-26-08958-s001.zip › ijms-3810141-supplementary.xlsx]

## Sheet: CCNB1
Samples	GAPDG	CCNB1	DeltaCt	DDCt	2^-DDct
Hypo	9.78626	7.35877	-2.42749	0	1
Tumor 1	9.50798	7.53839	-1.96959	0.457897	0.728047
Tumor 2	10.6743	8.43991	-2.23439	0.193097	0.874726
Tumor 3	11.2826	7.18134	-4.10126	-1.67377	3.19048
Tumor 4	11.1324	8.63252	-2.49988	-0.0723929	1.05146
Tumor 5	11.2104	9.67776	-1.53264	0.894847	0.537804
Tumor 6	9.57296	8.56102	-1.01194	1.41555	0.374868
Tumor 7	10.3889	7.17888	-3.21002	-0.782533	1.72015
Tumor 8	10.9748	9.59746	-1.37734	1.05015	0.482919
Tumor 9	9.29424	7.58726	-1.70698	0.720507	0.606884
Tumor 10	10.9608	8.94968	-2.01112	0.416367	0.749309
Tumor 11	8.74354	6.4896	-2.25394	0.173547	0.88666
Tumor 12	8.76169	6.17738	-2.58431	-0.156823	1.11483
Tumor 13	11.336	8.26648	-3.06952	-0.642033	1.56053
Tumor 14	9.55824	8.728	-0.83024	1.59725	0.330507
Tumor 15	9.56784	7.87016	-1.69768	0.729807	0.602985
Tumor 16	9.81314	9.01827	-0.79487	1.63262	0.322503
Tumor 17	9.91463	8.70133	-1.2133	1.21419	0.431016
Tumor 18	10.0581	9.15075	-0.90735	1.52014	0.348653
Normal 1	9.56672	4.64176	-4.92496	-2.49747	5.64695
Normal 2	10.3801	8.69919	-1.68091	0.746577	0.596016
Normal 3	9.10454	7.29601	-1.80853	0.618957	0.651141
Normal 4	9.17158	6.09277	-3.07881	-0.651323	1.57061
Normal 5	9.48061	4.85384	-4.62677	-2.19928	4.59251
Normal 6	8.60689	5.91549	-2.6914	-0.263913	1.20073
Normal 7	9.14519	5.46733	-3.67786	-1.25037	2.37903
Normal 8	8.63057	5.66937	-2.9612	-0.533713	1.44765
Normal 9	8.43237	4.38251	-4.04986	-1.62237	3.07881
Normal 10	8.7441	5.28113	-3.46297	-1.03548	2.0498

## Sheet: CCNB2
Samples	GAPDG	CCNB2	DeltaCt	DDCt	2^-DDct
Hypo	9.78626	3.48892	-6.29734	0	1
Tumor 1	9.50798	4.50137	-5.00661	1.29072	0.408746
Tumor 2	10.6743	4.26001	-6.41429	-0.116956	1.08444
Tumor 3	11.2826	3.56129	-7.72131	-1.42397	2.68323
Tumor 4	11.1324	4.06431	-7.06809	-0.770753	1.70616
Tumor 5	11.2104	4.28681	-6.92359	-0.626253	1.54355
Tumor 6	9.57296	3.77272	-5.80024	0.497097	0.708531
Tumor 7	10.3889	4.21512	-6.17378	0.123561	0.917919
Tumor 8	10.9748	4.17537	-6.79943	-0.502093	1.41627
Tumor 9	9.29424	3.88327	-5.41097	0.886364	0.540976
Tumor 10	10.9608	4.17147	-6.78933	-0.491993	1.40639
Tumor 11	8.74354	3.98649	-4.75705	1.54028	0.343818
Tumor 12	8.76169	4.42495	-4.33674	1.9606	0.256921
Tumor 13	11.336	3.96453	-7.37147	-1.07414	2.10546
Tumor 14	9.55824	4.33162	-5.22662	1.07072	0.476082
Tumor 15	9.56784	3.77868	-5.78916	0.508174	0.703112
Tumor 16	9.81314	4.01089	-5.80225	0.495087	0.709519
Tumor 17	9.91463	4.57752	-5.33711	0.960224	0.513977
Tumor 18	10.0581	4.15062	-5.90748	0.389854	0.763207
Normal 1	9.56672	1.64008	-7.92664	-1.6293	3.09363
Normal 2	10.3801	2.80157	-7.57853	-1.28119	2.4304
Normal 3	9.10454	3.21432	-5.89022	0.407117	0.754129
Normal 4	9.17158	3.10849	-6.06309	0.234244	0.85013
Normal 5	9.48061	2.5734	-6.90721	-0.609876	1.52613
Normal 6	8.60689	1.15917	-7.44772	-1.15038	2.21972
Normal 7	9.14519	3.38228	-5.76291	0.534424	0.690434
Normal 8	8.63057	1.59085	-7.03972	-0.742383	1.67294
Normal 9	8.43237	2.39594	-6.03643	0.260904	0.834565
Normal 10	8.7441	1.70666	-7.03744	-0.740099	1.67029

## Sheet: FEN1
Samples	GAPDG	FEN1	DeltaCt	DDCt	2^-DDct
Hypo	9.78626	6.11455	-3.67171	0	1
Tumor 1	9.50798	5.8479	-3.66008	0.0116329	0.991969
Tumor 2	10.6743	6.60854	-4.06576	-0.394047	1.31407
Tumor 3	11.2826	5.96253	-5.32007	-1.64836	3.13476
Tumor 4	11.1324	6.2973	-4.8351	-1.16339	2.23983
Tumor 5	11.2104	7.11849	-4.09191	-0.420197	1.33811
Tumor 6	9.57296	6.54527	-3.02769	0.644023	0.639926
Tumor 7	10.3889	7.4628	-2.9261	0.745613	0.596414
Tumor 8	10.9748	6.82046	-4.15434	-0.482627	1.39729
Tumor 9	9.29424	5.18682	-4.10742	-0.435707	1.35257
Tumor 10	10.9608	7.18418	-3.77662	-0.104907	1.07543
Tumor 11	8.74354	5.72879	-3.01475	0.656963	0.634212
Tumor 12	8.76169	5.40653	-3.35516	0.316553	0.802986
Tumor 13	11.336	6.6403	-4.6957	-1.02399	2.03353
Tumor 14	9.55824	6.69552	-2.86272	0.808993	0.57078
Tumor 15	9.56784	5.84996	-3.71788	-0.0461671	1.03252
Tumor 16	9.81314	6.82084	-2.9923	0.679413	0.624419
Tumor 17	9.91463	7.51361	-2.40102	1.27069	0.414461
Tumor 18	10.0581	7.64726	-2.41084	1.26087	0.417291
Normal 1	9.56672	4.88696	-4.67976	-1.00805	2.01119
Normal 2	10.3801	5.72295	-4.65715	-0.985437	1.97991
Normal 3	9.10454	6.14288	-2.96166	0.710053	0.611298
Normal 4	9.17158	4.62977	-4.54181	-0.870097	1.82779
Normal 5	9.48061	4.62288	-4.85773	-1.18602	2.27524
Normal 6	8.60689	5.72125	-2.88564	0.786073	0.579921
Normal 7	9.14519	5.74296	-3.40223	0.269483	0.829617
Normal 8	8.63057	5.61198	-3.01859	0.653123	0.635902
Normal 9	8.43237	5.06279	-3.36958	0.302133	0.811052
Normal 10	8.7441	5.72575	-3.01835	0.653363	0.635797

## Sheet: MCM4
Samples	GAPDG	MCM4	DeltaCt	DDCt	2^-DDct
Hypo	9.78626	4.30867	-5.47758	0	1
Tumor 1	9.50798	4.02917	-5.47881	-0.00122257	1.00085
Tumor 2	10.6743	4.42958	-6.24472	-0.767139	1.70189
Tumor 3	11.2826	4.30099	-6.98161	-1.50403	2.83633
Tumor 4	11.1324	4.29231	-6.84009	-1.36251	2.57132
Tumor 5	11.2104	4.94167	-6.26873	-0.791151	1.73045
Tumor 6	9.57296	3.96809	-5.60487	-0.127287	1.09224
Tumor 7	10.3889	4.80542	-5.58348	-0.105895	1.07616
Tumor 8	10.9748	6.32034	-4.65446	0.823119	0.565218
Tumor 9	9.29424	4.66959	-4.62465	0.852931	0.553659
Tumor 10	10.9608	5.33057	-5.63023	-0.152645	1.11161
Tumor 11	8.74354	4.06955	-4.67399	0.803597	0.572919
Tumor 12	8.76169	3.50456	-5.25713	0.220449	0.858298
Tumor 13	11.336	4.17218	-7.16382	-1.68624	3.21816
Tumor 14	9.55824	5.4419	-4.11634	1.36125	0.389246
Tumor 15	9.56784	3.73691	-5.83093	-0.353349	1.27752
Tumor 16	9.81314	4.49564	-5.3175	0.160079	0.894976
Tumor 17	9.91463	4.01059	-5.90404	-0.426459	1.34393
Tumor 18	10.0581	5.46823	-4.58987	0.887715	0.540469
Normal 1	9.56672	3.4262	-6.14052	-0.662933	1.5833
Normal 2	10.3801	4.27792	-6.10218	-0.624599	1.54178
Normal 3	9.10454	4.31123	-4.79331	0.684273	0.622319
Normal 4	9.17158	3.96992	-5.20166	0.275925	0.82592
Normal 5	9.48061	4.00916	-5.47145	0.00612943	0.99576
Normal 6	8.60689	3.60795	-4.99894	0.478645	0.717651
Normal 7	9.14519	4.05602	-5.08917	0.388413	0.763969
Normal 8	8.63057	3.73157	-4.899	0.578579	0.669623
Normal 9	8.43237	3.27362	-5.15875	0.318837	0.801716
Normal 10	8.7441	3.99202	-4.75208	0.725501	0.604787

## Sheet: PTTG1
Samples	GAPDG	PTTG1	DeltaCt	DDCt	2^-DDct
Hypo	9.78626	8.27915	-1.50711	0	1
Tumor 1	9.50798	8.00539	-1.50259	0.0045225	0.99687
Tumor 2	10.6743	9.54626	-1.12804	0.379072	0.768932
Tumor 3	11.2826	7.87584	-3.40676	-1.89965	3.73122
Tumor 4	11.1324	9.22434	-1.90806	-0.400948	1.32037
Tumor 5	11.2104	10.4967	-0.7137	0.793412	0.576978
Tumor 6	9.57296	8.21338	-1.35958	0.147532	0.902793
Tumor 7	10.3889	9.4011	-0.9878	0.519312	0.697704
Tumor 8	10.9748	9.45564	-1.51916	-0.0120475	1.00839
Tumor 9	9.29424	10.3398	1.04556	2.55267	0.170439
Tumor 10	10.9608	9.28242	-1.67838	-0.171268	1.12605
Tumor 11	8.74354	7.2852	-1.45834	0.0487725	0.966759
Tumor 12	8.76169	7.90342	-0.85827	0.648842	0.637792
Tumor 13	11.336	9.57305	-1.76295	-0.255838	1.19403
Tumor 14	9.55824	9.62744	0.0692	1.57631	0.335338
Tumor 15	9.56784	8.42649	-1.14135	0.365762	0.776059
Tumor 16	9.81314	9.62991	-0.18323	1.32388	0.399458
Tumor 17	9.91463	8.29369	-1.62094	-0.113828	1.0821
Tumor 18	10.0581	10.2058	0.1477	1.65481	0.317579
Normal 1	9.56672	6.19528	-3.37144	-1.86433	3.64098
Normal 2	10.3801	8.42909	-1.95101	-0.443898	1.36027
Normal 3	9.10454	7.58248	-1.52206	-0.0149475	1.01041
Normal 4	9.17158	7.5475	-1.62408	-0.116968	1.08445
Normal 5	9.48061	6.47015	-3.01046	-1.50335	2.835
Normal 6	8.60689	7.77601	-0.83088	0.676232	0.625797
Normal 7	9.14519	7.65649	-1.4887	0.0184125	0.987319
Normal 8	8.63057	6.7574	-1.87317	-0.366058	1.28883
Normal 9	8.43237	4.80488	-3.62749	-2.12038	4.34808
Normal 10	8.7441	5.81093	-2.93317	-1.42606	2.68711

## Sheet: RACGAP1
Samples	GAPDG	RACGAP1	DeltaCt	DDCt	2^-DDct
Hypo	9.78626	8.19514	-1.59112	0	1
Tumor 1	9.50798	7.49244	-2.01554	-0.424419	1.34203
Tumor 2	10.6743	10.5028	-0.17146	1.41966	0.3738
Tumor 3	11.2826	7.87823	-3.40437	-1.81325	3.51433
Tumor 4	11.1324	9.08557	-2.04683	-0.455709	1.37146
Tumor 5	11.2104	9.65242	-1.55798	0.0331411	0.97729
Tumor 6	9.57296	7.81324	-1.75972	-0.168599	1.12397
Tumor 7	10.3889	9.27704	-1.11186	0.479261	0.717345
Tumor 8	10.9748	9.43716	-1.53764	0.0534811	0.963608
Tumor 9	9.29424	8.38372	-0.91052	0.680601	0.623905
Tumor 10	10.9608	9.67078	-1.29002	0.301101	0.811633
Tumor 11	8.74354	8.23239	-0.51115	1.07997	0.473038
Tumor 12	8.76169	8.11571	-0.64598	0.945141	0.519379
Tumor 13	11.336	9.03437	-2.30163	-0.710509	1.63638
Tumor 14	9.55824	8.9151	-0.64314	0.947981	0.518357
Tumor 15	9.56784	9.24089	-0.32695	1.26417	0.416339
Tumor 16	9.81314	8.33131	-1.48183	0.109291	0.927043
Tumor 17	9.91463	8.91513	-0.9995	0.591621	0.663597
Tumor 18	10.0581	10.221	0.16287	1.75399	0.29648
Normal 1	9.56672	6.35233	-3.21439	-1.62327	3.08072
Normal 2	10.3801	8.34958	-2.03052	-0.439399	1.35604
Normal 3	9.10454	7.77335	-1.33119	0.259931	0.835128
Normal 4	9.17158	7.38453	-1.78705	-0.195929	1.14546
Normal 5	9.48061	7.24387	-2.23674	-0.645619	1.56441
Normal 6	8.60689	6.85812	-1.74877	-0.157649	1.11547
Normal 7	9.14519	6.39536	-2.74983	-1.15871	2.23258
Normal 8	8.63057	6.55308	-2.07749	-0.486369	1.40091
Normal 9	8.43237	5.56184	-2.87053	-1.27941	2.4274
Normal 10	8.7441	6.79247	-1.95163	-0.360509	1.28388

## Sheet: UBE2C
Samples	GAPDG	UBE2C	DeltaCt	DDCt	2^-DDct
Hypo	9.78626	8.10384	-1.68241	0	1
Tumor 1	9.50798	7.21914	-2.28884	-0.606427	1.52248
Tumor 2	10.6743	8.74819	-1.92611	-0.243697	1.18402
Tumor 3	11.2826	8.0898	-3.1928	-1.51039	2.84886
Tumor 4	11.1324	9.72898	-1.40342	0.278993	0.824166
Tumor 5	11.2104	10.6785	-0.5319	1.15051	0.450465
Tumor 6	9.57296	8.02829	-1.54467	0.137743	0.90894
Tumor 7	10.3889	10.0953	-0.2936	1.38881	0.381879
Tumor 8	10.9748	9.3347	-1.6401	0.0423132	0.971097
Tumor 9	9.29424	9.8407	0.54646	2.22887	0.213325
Tumor 10	10.9608	10.2837	-0.6771	1.00531	0.498162
Tumor 11	8.74354	7.73722	-1.00632	0.676093	0.625858
Tumor 12	8.76169	7.28097	-1.48072	0.201693	0.869529
Tumor 13	11.336	9.43799	-1.89801	-0.215597	1.16118
Tumor 14	9.55824	9.19445	-0.36379	1.31862	0.400917
Tumor 15	9.56784	8.40827	-1.15957	0.522843	0.695999
Tumor 16	9.81314	9.99012	0.17698	1.85939	0.275592
Tumor 17	9.91463	7.90211	-2.01252	-0.330107	1.25711
Tumor 18	10.0581	10.632	0.5739	2.25631	0.209306
Normal 1	9.56672	5.1803	-4.38642	-2.70401	6.51609
Normal 2	10.3801	8.89815	-1.48195	0.200463	0.870271
Normal 3	9.10454	8.04135	-1.06319	0.619223	0.651021
Normal 4	9.17158	7.18997	-1.98161	-0.299197	1.23046
Normal 5	9.48061	5.73568	-3.74493	-2.06252	4.17714
Normal 6	8.60689	6.19192	-2.41497	-0.732557	1.66158
Normal 7	9.14519	6.86076	-2.28443	-0.602017	1.51784
Normal 8	8.63057	6.32056	-2.31001	-0.627597	1.54499
Normal 9	8.43237	4.99384	-3.43853	-1.75612	3.37788
Normal 10	8.7441	4.8647	-3.8794	-2.19699	4.58521

## Sheet: Box plot DDCT
Sample	group	CCNB1	CCNB2	FEN1	MCM4	PTTG1	RACGAP1	UBE2C
sample1	Normal tissue	-2.49747	-1.6293	-1.00805	-0.662933	-1.86433	-1.62327	-2.70401
sample2	Normal tissue	0.746577	-1.28119	-0.985437	-0.624599	-0.443898	-0.439399	0.200463
sample3	Normal tissue	0.618957	0.407117	0.710053	0.684273	-0.0149475	0.259931	0.619223
sample4	Normal tissue	-0.651323	0.234244	-0.870097	0.275925	-0.116968	-0.195929	-0.299197
sample5	Normal tissue	-2.19928	-0.609876	-1.18602	0.00612943	-1.50335	-0.645619	-2.06252
sample6	Normal tissue	-0.263913	-1.15038	0.786073	0.478645	0.676232	-0.157649	-0.732557
sample7	Normal tissue	-1.25037	0.534424	0.269483	0.388413	0.0184125	-1.15871	-0.602017
sample8	Normal tissue	-0.533713	-0.742383	0.653123	0.578579	-0.366058	-0.486369	-0.627597
sample9	Normal tissue	-1.62237	0.260904	0.302133	0.318837	-2.12038	-1.27941	-1.75612
sample10	Normal tissue	-1.03548	-0.740099	0.653363	0.725501	-1.42606	-0.360509	-2.19699
sample11	Tumor	0.457897	1.29072	0.0116329	-0.00122257	0.0045225	-0.424419	-0.606427
sample12	Tumor	0.193097	-0.116956	-0.394047	-0.767139	0.379072	1.41966	-0.243697
sample13	Tumor	-1.67377	-1.42397	-1.64836	-1.50403	-1.89965	-1.81325	-1.51039
sample14	Tumor	-0.0723929	-0.770753	-1.16339	-1.36251	-0.400948	-0.455709	0.278993
sample15	Tumor	0.894847	-0.626253	-0.420197	-0.791151	0.793412	0.0331411	1.15051
sample16	Tumor	1.41555	0.497097	0.644023	-0.127287	0.147532	-0.168599	0.137743
sample17	Tumor	-0.782533	0.123561	0.745613	-0.105895	0.519312	0.479261	1.38881
sample18	Tumor	1.05015	-0.502093	-0.482627	0.823119	-0.0120475	0.0534811	0.0423132
sample19	Tumor	0.720507	0.886364	-0.435707	0.852931	2.55267	0.680601	2.22887
sample20	Tumor	0.416367	-0.491993	-0.104907	-0.152645	-0.171268	0.301101	1.00531
sample21	Tumor	0.173547	1.54028	0.656963	0.803597	0.0487725	1.07997	0.676093
sample22	Tumor	-0.156823	1.9606	0.316553	0.220449	0.648842	0.945141	0.201693
sample23	Tumor	-0.642033	-1.07414	-1.02399	-1.68624	-0.255838	-0.710509	-0.215597
sample24	Tumor	1.59725	1.07072	0.808993	1.36125	1.57631	0.947981	1.31862
sample25	Tumor	0.729807	0.508174	-0.0461671	-0.353349	0.365762	1.26417	0.522843
sample26	Tumor	1.63262	0.495087	0.679413	0.160079	1.32388	0.109291	1.85939
sample27	Tumor	1.21419	0.960224	1.27069	-0.426459	-0.113828	0.591621	-0.330107
sample28	Tumor	1.52014	0.389854	1.26087	0.887715	1.65481	1.75399	2.25631
